# Supplementary material for: A machine learning approach for estimating Eastern Asian origins from massive screening of Y chromosomal short tandem repeats polymorphisms
Source: Int J Legal Med. 2025 Jan 8;139(2):531–40. doi: 10.1007/s00414-024-03406-w (PMC11850560; doi:10.1007/s00414-024-03406-w)
Supplement: Supplementary file 1 — Supplementary Material 1 [file 414_2024_3406_MOESM1_ESM.xlsx]

## Sheet: Information
A machine learning approach for estimating Eastern Asian origins from massive screening of Y chromosomal short tandem repeats polymorphisms
International Journal of Legal Medicine
Haeun You1, Soong Deok Lee1,2, Sohee Cho2
1Department of Forensic Medicine, Seoul National University College of Medicine, Seoul, Republic of Korea.
2Institute of Forensic and Anthropological Science, Seoul National University Medical Research Center, Seoul, Republic of Korea
Corresponiding author: Sohee Cho (ssoya311@snu.ac.kr)
Table S1. The information of individuals in this study (n=1,008)
Table S2. The information of Y-STR haplotypes gathered from literature sources (n=9,146)
Table S3. Allele frequencies and allelic diversities of 15 single copy Y-STR loci in each geographical group (Northeast n=4,562; Southeast n=2,580; Southwest n=3,012)
Table S4. Allele frequency and allelic diversity of the DYS385a/b locus in each geographical group (Northeast n=4,562; Southeast n=2,580; Southwest n=3,012)
Table S5. Forensic parameters of Y-STR haplotypes in Asian geographical groups
Table S6. The results of AMOVA among 15 subgroups in three geographical groups
Table S7. The Rst genetic distances (below diagonal) and the corresponding p-values (above diagonal) for pairwise comparisons among the three geographical groups
Table S8. The Rst genetic distances (below diagonal) and the corresponding p-values (above diagonal) for pairwise comparisons within the three geographical groups

## Sheet: Table S1
Table S1. The information of individuals in this study (n=1,008)
Geographical Group	Nationality	Ethnic group	No. of Individuals	Source
Northeast Asian	Northern Chinese	Han Chinses from Beijing [CHB]	50	Coriell Institute for Medical Research
	Japanese	Japanese in Tokyo [JPT]	61	Coriell Institute for Medical Research
	Korean	Korean from Seoul, Korea	211	Seoul National Univesrity
Southeast Asian	Southern Chinese	Han Chinese South [CHS]	50	Coriell Institute for Medical Research
	Southern Chinese	Chinese Dai in Xishuangbanna [CDX]	50	Coriell Institute for Medical Research
	Vietnamese	Kinh in Ho Chi Minh City [KHV]	46*	Coriell Institute for Medical Research
	Vietnamese	Vietnamese from Hanoi, Vietnam	60	Seoul National Univesrity
	Burmese	Burmese from Yangon, Myanmar	99	Seoul National Univesrity
Southwest Asian	Indian	Indian Telugu in the UK [ITU]	64	Coriell Institute for Medical Research
	Indian	Gujarati Indians in Houston, Texas, USA [GIH]	60	Coriell Institute for Medical Research
	Indian	Indian residing at Deccan region	21*	Seoul National Univesrity
	Nepalese	Nepalese	69*	Seoul National Univesrity
	Bangladeshi	Bengali in Bangladesh [BEB]	50	Coriell Institute for Medical Research
	Pakistani	Punjabi in Lahore, Pakistan [PJL]	55	Coriell Institute for Medical Research
	Sri Lankan	Sri Lankan Tamil in the UK [STU]	62	Coriell Institute for Medical Research
*Y-STR profiles of these samples were obtained from our previous study [15].

## Sheet: Table S2
Table S2. The information of Y-STR haplotypes gathered from literature sources (n=9,146)
Geographical Group	Nationality	Ethnic group	No. of Individuals	STR Kit for the study	Reference
Northeast Asian	Northern Chinese	Chinese Han, residing in Henan province, China	1225	Yfiler™ Plus PCR Amplification Kit (Applied Biosystems™)	[16]
	Northern Chinese	Chinese Hui, residing in Altay City	223	AGCU database Y24 Kit (AGCU ScienTech)	[17]
	Japanese	Japanese	161	AmpFLSTR™ Yfiler™ PCR Amplification Kit (Applied Biosystems™)	[18]
	Japanese	Japanese, living in five major islands of Japan (Hokkaido, Honshu, Shikoku, Kyushu and Okinawa)	1299	Yfiler™ Plus PCR Amplification Kit (Applied Biosystems™)	[19]
	Korean	North Korean (DNA from Cigarette butts were in Chungcheongnam-do Province in South Korea)	123	PowerPlex Y23 System (Promega)	[20]
	Korean	South Korean	306	PowerPlex Y23 System (Promega) and Yfiler™ Plus PCR Amplification Kit (Applied Biosystems™)	[21]
	Korean	Chinese Korean, residing in Yanbian, Jilin Province, China	347	Yfiler™ Plus PCR Amplification Kit (Applied Biosystems™)	[22]
	Mongolian	Chinese Mongolian, living in Ordos, Inner Mongolia Autonomous Region, China	258	PowerPlex Y23 System (Promega)	[23]
	Mongolian	Chinese Mongolian, living in Tongliao located in the Horqin district of the Inner Mongolia Autonomous Region, China	298	Goldeneye® DNA ID 26Y system (Goldeneye technology Ltd.)	[24]
Southeast Asian	Southern Chinese	Chinese Han, residing in Hunan province, China	310	Goldeneye® DNA ID 26Y system (Goldeneye technology Ltd.)	[25]
	Southern Chinese	Tai-Kadai-speaking Chinese Bouyei, residing in Guiyang, Guizhou province, China	400	Goldeneye® Y-PLUS kit (Peoplespot Technology Ltd.)	[26]
	Southern Chinese	Mainland Chinese from South China Fujian and Guangdong, residing in Taiwan	101	AmpFLSTR™ Yfiler™ PCR Amplification Kit (Applied Biosystems™)	[27]
	Taiwanese	Taiwanese Han, residing in Taiwan	200	AmpFLSTR™ Yfiler™ PCR Amplification Kit (Applied Biosystems™)	[27]
	Taiwanese	Indigenous Taiwanese people except for Amis, living mainly in the central mountainous regions in Taiwan	63	AmpFLSTR™ Yfiler™ PCR Amplification Kit (Applied Biosystems™)	[27]
	Taiwanese	Taiwanese Amis, indigeous Taiwanese located in the eastern portion of Taiwan	27	AmpFLSTR™ Yfiler™ PCR Amplification Kit (Applied Biosystems™)	[27]
	Taiwanese	Taiwanese Tao, indigeous Taiwanese living on Orchid Island, Taiwan	42	AmpFLSTR™ Yfiler™ PCR Amplification Kit (Applied Biosystems™)	[27]
	Malaysian	Iban, residing in Sarawak, East Malaysia	103	AmpFLSTR™ Yfiler™ PCR Amplification Kit (Applied Biosystems™)	[28]
	Malaysian	Bidayah, residing in Sarawak, East Malaysia	113	AmpFLSTR™ Yfiler™ PCR Amplification Kit (Applied Biosystems™)	[28]
	Malaysian	Melanau, residing in Sarawak, East Malaysia	104	AmpFLSTR™ Yfiler™ PCR Amplification Kit (Applied Biosystems™)	[28]
	Malaysian	Kedayan, residing in West Coast Division of Sabah, East Malaysia	128	PowerPlex Y23 System (Promega)	[29]
	Filipino	Filipino, residing in Luzon, Philippines	629	PowerPlex Y23 System (Promega)	[30]
	Filipino	Filipino, residing in Taiwan	55	AmpFLSTR™ Yfiler™ PCR Amplification Kit (Applied Biosystems™)	[27]
Southwest Asian	Indian	Balmiki, residing in North India	62	AmpFLSTR™ Yfiler™ PCR Amplification Kit (Applied Biosystems™)	[31]
	Indian	Sakaldwipi Brahmin, residing in East India	65	AmpFLSTR™ Yfiler™ PCR Amplification Kit (Applied Biosystems™)	[31]
	Indian	Kanyakubja Brahmin, residing in Central India	78	AmpFLSTR™ Yfiler™ PCR Amplification Kit (Applied Biosystems™)	[31]
	Indian	Konkanastha Brahmin, residing in West India	71	AmpFLSTR™ Yfiler™ PCR Amplification Kit (Applied Biosystems™)	[31]
	Indian	Mahadev Koli, residing in West India	65	AmpFLSTR™ Yfiler™ PCR Amplification Kit (Applied Biosystems™)	[31]
	Indian	Gond, residing in Central India	75	AmpFLSTR™ Yfiler™ PCR Amplification Kit (Applied Biosystems™)	[31]
	Indian	Iyengar, residing in South India	67	AmpFLSTR™ Yfiler™ PCR Amplification Kit (Applied Biosystems™)	[31]
	Indian	Kurumans, residing in South India	67	AmpFLSTR™ Yfiler™ PCR Amplification Kit (Applied Biosystems™)	[31]
	Indian	Tripuri, residing in North-east India	65	AmpFLSTR™ Yfiler™ PCR Amplification Kit (Applied Biosystems™)	[31]
	Indian	Riang, residing in North-east India	67	AmpFLSTR™ Yfiler™ PCR Amplification Kit (Applied Biosystems™)	[31]
	Indian	Munda, residing in East India	68	AmpFLSTR™ Yfiler™ PCR Amplification Kit (Applied Biosystems™)	[31]
	Indian	Saraswat Brahmin, residing in Pubjab, North India	60	AmpFLSTR™ Yfiler™ PCR Amplification Kit (Applied Biosystems™)	[32]
	Indian	Saraswat Brahmin, residing in Himachal Pradesh, North India	61	AmpFLSTR™ Yfiler™ PCR Amplification Kit (Applied Biosystems™)	[32]
	Indian	Saraswat Brahmin, residing in Rajasthan, North India	58	AmpFLSTR™ Yfiler™ PCR Amplification Kit (Applied Biosystems™)	[32]
	Indian	Indians, residing in Himachal Pradesh, North India	256	AmpFLSTR™ Yfiler™ PCR Amplification Kit (Applied Biosystems™)	[33]
	Bangladeshi	Bangladeshi mainstream Bengali population	667	AmpFLSTR™ Yfiler™ PCR Amplification Kit (Applied Biosystems™)	[34]
	Bangladeshi	Rakhine, distributed in Chittagong Hill Tracts, Bangladesh	142	AmpFLSTR™ Yfiler™ PCR Amplification Kit (Applied Biosystems™)	[34]
	Bangladeshi	Hajong, distributed in the north-eastern part of Bangladesh with their highest presence in Netrokona and Sylhet district	109	AmpFLSTR™ Yfiler™ PCR Amplification Kit (Applied Biosystems™)	[34]
	Bangladeshi	Manipuri, distributed in the north-eastern part of Bangladesh with their highest presence in Netrokona and Sylhet district	131	AmpFLSTR™ Yfiler™ PCR Amplification Kit (Applied Biosystems™)	[34]
	Bangladeshi	Marma, distributed in Chittagong Hill Tracts, Bangladesh	138	AmpFLSTR™ Yfiler™ PCR Amplification Kit (Applied Biosystems™)	[34]
	Bangladeshi	Garo, residing in Tangali district in the Dhaka division, Bangladesh	120	AmpFLSTR™ Yfiler™ PCR Amplification Kit (Applied Biosystems™)	[35]
	Bangladeshi	Santal, residing in Dinajpur district in the Rangpur division, Bangladesh	139	AmpFLSTR™ Yfiler™ PCR Amplification Kit (Applied Biosystems™)	[35]

## Sheet: Table S3
Table S3. Allele frequencies and allelic diversities of 15 single copy Y-STR loci in each geographical group (Northeast n=4,562; Southeast n=2,580; Southwest n=3,012)
Allele	DYS390	DYS390	DYS390	DYS389I	DYS389I	DYS389I	DYS389II	DYS389II	DYS389II	DYS19	DYS19	DYS19	DYS391	DYS391	DYS391	DYS392	DYS392	DYS392	DYS393	DYS393	DYS393	DYS437	DYS437	DYS437	DYS438	DYS438	DYS438	DYS439	DYS439	DYS439	DYS448	DYS448	DYS448	DYS456	DYS456	DYS456	DYS458	DYS458	DYS458	DYS635	DYS635	DYS635	YGATAH4	YGATAH4	YGATAH4
	NEA	SEA	SWA	NEA	SEA	SWA	NEA	SEA	SWA	NEA	SEA	SWA	NEA	SEA	SWA	NEA	SEA	SWA	NEA	SEA	SWA	NEA	SEA	SWA	NEA	SEA	SWA	NEA	SEA	SWA	NEA	SEA	SWA	NEA	SEA	SWA	NEA	SEA	SWA	NEA	SEA	SWA	NEA	SEA	SWA
2	0	0	0	0	0	0	0	0	0	0	0	0	0	0	0	0	0	0	0	0	0	0	0	0	0	0	0	0	0	0	0	0	0	0	0	0	0	0	0	0	0	0	0	0	0
3	0	0	0	0	0	0	0	0	0	0	0	0	0	0	0	0	0	0	0	0	0	0	0	0	0	0	0	0	0	0	0	0	0	0	0	0	0	0	0	0	0	0	0	0	0
4	0	0	0	0	0	0	0	0	0	0	0	0	0	0	0	0	0	0	0	0	0	0	0	0	0	0	0	0	0	0	0	0	0	0	0	0	0	0	0	0	0	0	0	0	0
5	0	0	0	0	0	0	0	0	0	0	0	0	0	0	0	0	0	0	0	0	0	0	0	0	0	0	0	0	0	0	0	0	0	0	0	0	0	0	0	0	0	0	0	0	0
6	0	0	0	0	0	0	0	0	0	0	0	0	0.00284963	0.00310078	0	0	0	0	0	0	0	0.00284963	0.00310078	0	0	0	0	0	0	0	0	0	0	0	0	0	0.000219202	0	0	0	0	0	0	0	0
7	0	0	0	0	0	0	0	0	0	0	0	0	0.000219202	0.000387597	0	0.00745287	0.000387597	0.000996016	0.000219202	0	0	0.000219202	0.000387597	0	0.000438404	0	0.000664011	0	0	0	0	0	0	0	0	0	0	0	0	0	0	0	0	0	0
8	0	0	0	0	0	0	0	0	0	0	0	0	0.000657606	0.00271318	0.000332005	0	0.000387597	0.00199203	0	0	0	0.000657606	0.00271318	0.000332005	0.00131521	0.00348837	0.0249004	0.000657606	0	0.00199203	0	0	0	0	0	0	0.000219202	0	0	0	0	0	0.000219202	0	0.000332005
9	0	0	0	0	0	0.000996016	0	0	0	0	0	0	0.0385796	0.0748062	0.0265604	0.000219202	0.000387597	0.00166003	0	0	0	0.0385796	0.0748062	0.0265604	0.0192898	0.0244186	0.225432	0.00219202	0.00193798	0.00498008	0.00153441	0	0	0	0.000387597	0	0	0	0	0	0	0	0.00131521	0.00155039	0.000996016
10	0	0	0	0.000219202	0.000775194	0.00265604	0	0	0	0	0	0	0.805129	0.69186	0.76162	0.00920649	0.00620155	0.103254	0.000657606	0	0.00166003	0.805129	0.69186	0.76162	0.597326	0.78062	0.22676	0.059623	0.0275194	0.254648	0	0	0	0	0	0	0.000657606	0	0	0	0	0	0.0491013	0.0965116	0.0268924
11	0	0	0	0.0188514	0.0151163	0.00365206	0	0	0	0	0	0.000664011	0.1484	0.219767	0.201195	0.281236	0.098062	0.532537	0.00657606	0.00620155	0.0444887	0.1484	0.219767	0.201195	0.178869	0.174419	0.497012	0.294169	0.35	0.341633	0	0	0	0	0	0	0.000219202	0	0	0	0	0	0.405524	0.311628	0.298141
11.2	0	0	0	0	0	0	0	0	0	0	0	0	0	0	0	0	0	0	0.000219202	0	0	0	0	0	0	0	0	0	0	0	0	0	0	0	0	0	0	0	0	0	0	0	0	0	0
12	0	0	0	0.32705	0.575194	0.268924	0	0	0	0.000876808	0.0116279	0.000332005	0.00394564	0.00736434	0.00996016	0.106313	0.0922481	0.0673971	0.357957	0.353876	0.39077	0.00394564	0.00736434	0.00996016	0.0333187	0.0139535	0.0242364	0.459667	0.430233	0.262284	0	0	0	0.00613766	0.000775194	0.00332005	0.000438404	0	0.000332005	0	0	0	0.471723	0.510465	0.446547
12.2	0	0	0	0	0	0	0	0	0	0	0	0	0	0	0	0	0	0	0.000219202	0	0	0	0	0	0	0	0	0	0	0	0	0	0	0	0	0	0	0	0	0	0	0	0	0	0
13	0	0	0	0.317624	0.291085	0.454183	0	0	0	0.0473477	0.0244186	0.0272244	0.000219202	0	0	0.359272	0.427519	0.0966135	0.438185	0.410853	0.35591	0.000219202	0	0	0.16484	0.00310078	0.000664011	0.164621	0.165504	0.11421	0	0	0	0.0122753	0.0127907	0.0504648	0.00263043	0.00852713	0.00265604	0	0	0	0.0679527	0.0666667	0.203851
13.1	0	0	0	0	0	0	0	0	0	0	0	0	0	0	0	0	0.000387597	0	0	0	0	0	0	0	0	0	0	0	0.000387597	0	0	0	0	0	0	0	0	0	0	0	0	0	0	0	0
13.2	0	0	0	0	0	0	0	0	0	0	0	0.000332005	0	0	0	0	0	0	0	0	0	0	0	0	0	0	0	0	0	0	0	0	0	0	0	0	0	0	0	0	0	0	0	0	0
14	0	0	0	0.322227	0.113566	0.258632	0	0	0	0.160018	0.158527	0.343625	0	0	0	0.204954	0.341085	0.169987	0.153222	0.184884	0.165339	0	0	0	0.00460324	0	0	0.0177554	0.0232558	0.0199203	0.000219202	0.000387597	0.000332005	0.121219	0.12093	0.061089	0.0142481	0.0302326	0.0229084	0	0	0	0.00394564	0.0127907	0.0229084
14.1	0	0	0	0	0	0	0	0	0	0	0	0	0	0	0	0	0	0	0	0	0	0	0	0	0	0	0	0	0	0	0	0	0	0	0	0	0.00153441	0	0	0	0	0	0	0	0
14.2	0	0	0	0	0	0	0	0	0	0	0.000387597	0	0	0	0	0	0	0	0	0	0	0	0	0	0	0	0	0	0	0	0	0	0	0	0	0	0	0	0	0	0	0	0	0	0
14.3	0	0	0	0	0	0	0	0	0	0.00109601	0	0	0	0	0	0	0	0	0	0	0	0	0	0	0	0	0	0	0	0	0	0	0	0	0	0	0	0	0	0	0	0	0	0	0
15	0	0	0	0.0118369	0.00387597	0.0102922	0	0	0	0.418238	0.536047	0.440571	0	0	0	0.0271811	0.0294574	0.0235724	0.0414292	0.0434109	0.0368526	0	0	0	0	0	0	0.00131521	0.00116279	0.000332005	0.000219202	0.00193798	0.000332005	0.633494	0.555039	0.62085	0.155414	0.163953	0.113546	0	0	0	0	0.000387597	0.000332005
15.1	0	0	0	0	0	0	0	0	0	0	0	0	0	0	0	0	0	0	0	0	0	0	0	0	0	0	0	0	0	0	0	0	0	0	0	0	0.000219202	0.000387597	0	0	0	0	0	0	0
15.2	0	0	0	0	0	0	0	0	0	0	0	0	0	0	0	0	0.000387597	0	0	0	0	0	0	0	0	0	0	0	0	0	0	0	0	0	0	0	0	0	0	0	0	0	0	0	0
16	0	0	0	0.00153441	0.000387597	0	0	0	0	0.255151	0.196899	0.14077	0	0	0	0.00350723	0.00310078	0.00166003	0.00109601	0.000775194	0.00464807	0	0	0	0	0	0	0	0	0	0.0109601	0.0511628	0.00365206	0.176238	0.171705	0.205511	0.182595	0.241085	0.318393	0	0	0	0	0	0
16.1	0	0	0	0	0	0	0	0	0	0	0	0	0	0	0	0	0	0	0	0	0	0	0	0	0	0	0	0	0	0	0	0	0	0	0	0	0.000219202	0	0	0	0	0	0	0	0
16.2	0	0	0	0	0	0	0	0	0	0	0	0	0	0	0	0	0	0	0	0	0	0	0	0	0	0	0	0	0	0	0	0	0	0	0	0	0.000219202	0	0	0	0	0	0	0	0
17	0	0	0	0.000219202	0	0	0	0	0	0.113108	0.070155	0.0438247	0	0	0	0.000219202	0	0.000332005	0	0	0	0	0	0	0	0	0	0	0	0	0.0484437	0.0406977	0.0116202	0.043402	0.0906977	0.0484728	0.245287	0.229457	0.279216	0	0	0.00166003	0	0	0
17.2	0	0	0	0	0	0	0	0	0	0	0	0	0	0	0	0	0	0	0	0	0	0	0	0	0	0	0	0	0	0	0	0	0	0	0	0	0	0.000387597	0	0	0	0	0	0	0
18	0	0.000387597	0	0	0	0.000332005	0	0	0	0.00263043	0.000775194	0.00199203	0	0	0	0	0	0	0	0	0	0	0	0	0	0	0	0	0	0	0.289347	0.298062	0.128818	0.00701447	0.0403101	0.00564409	0.230601	0.21124	0.169987	0.00109601	0.00348837	0.0156042	0	0	0
18.2	0	0	0	0	0	0	0	0	0	0	0	0	0	0	0	0	0	0	0	0	0	0	0	0	0	0	0	0	0	0	0.000438404	0	0	0	0	0	0.000876808	0	0.000664011	0	0	0	0	0	0
19	0.00153441	0	0.000332005	0	0	0	0	0	0	0.000438404	0	0.000664011	0	0	0	0	0	0	0	0	0	0	0	0	0	0	0	0	0	0	0.309294	0.281008	0.386122	0.000219202	0.00581395	0.00132802	0.108724	0.0790698	0.0657371	0.0572117	0.0937984	0.0318725	0	0	0
19.2	0	0	0	0	0	0	0	0	0	0	0	0	0	0	0	0	0	0	0	0	0	0	0	0	0	0	0	0	0	0	0.000657606	0	0	0	0	0	0	0	0.000332005	0	0	0	0	0	0
20	0.000219202	0.00193798	0.00132802	0	0	0	0	0	0	0	0	0	0	0	0	0.000219202	0	0	0	0	0	0	0	0	0	0	0	0	0	0	0.221175	0.237984	0.401726	0	0.00116279	0.00332005	0.040114	0.0282946	0.0222444	0.248794	0.2	0.180279	0	0	0
20.2	0	0	0	0	0	0	0	0	0	0	0	0	0	0	0	0	0	0	0	0	0	0	0	0	0	0	0	0	0	0	0	0	0	0	0	0	0.000219202	0	0.000332005	0	0	0	0	0	0
21	0.00460324	0.048062	0.0258964	0	0	0	0	0	0	0	0	0	0	0	0	0	0	0	0	0	0	0	0	0	0	0	0	0	0	0	0.0920649	0.0732558	0.063745	0	0	0	0.0120561	0.00581395	0.00132802	0.412319	0.329845	0.235724	0	0	0
22	0.133932	0.0379845	0.213479	0	0	0	0	0	0	0	0	0	0	0	0	0	0	0	0	0	0	0	0	0	0	0	0	0	0	0	0.0210434	0.0124031	0.00332005	0	0	0	0.00263043	0.00116279	0.000996016	0.155853	0.203101	0.0893094	0	0	0
23	0.373082	0.342248	0.234064	0	0	0	0	0	0.000332005	0	0	0	0	0	0	0	0	0	0.000219202	0	0	0	0	0	0	0	0	0	0	0	0.000657606	0	0.000332005	0	0	0	0.000219202	0.000387597	0	0.0861464	0.0965116	0.269256	0	0	0
23.3	0	0	0	0	0	0	0	0	0	0	0	0	0	0	0	0	0	0	0	0	0	0	0	0	0	0	0	0	0	0	0	0	0	0	0	0	0	0	0	0	0.000387597	0	0	0	0
24	0.263043	0.401938	0.258964	0	0	0	0.000438404	0.000387597	0.000332005	0	0	0	0	0	0	0	0	0	0	0	0	0	0	0	0	0	0	0	0	0	0.000219202	0.000387597	0	0	0	0	0	0	0	0.0306883	0.0562016	0.10425	0	0	0
25	0.19794	0.153876	0.241368	0	0	0	0.000657606	0.00193798	0.00132802	0.000438404	0	0	0	0	0	0	0	0	0	0	0	0	0	0	0	0	0	0	0	0	0	0	0	0	0	0	0	0	0	0.00701447	0.00930233	0.0471448	0	0	0
26	0.0236738	0.0127907	0.0222444	0	0	0	0.00613766	0.00581395	0.00232404	0	0	0	0	0	0	0	0	0	0	0	0	0	0	0	0	0	0	0	0	0	0	0	0	0	0	0	0	0	0	0.000876808	0.00310078	0.0189243	0	0	0
27	0.00197282	0.000775194	0.00232404	0	0	0	0.0600614	0.0841085	0.0484728	0.000219202	0	0	0	0	0	0	0	0	0	0	0	0	0	0	0	0	0	0	0	0	0	0	0	0	0	0	0	0	0	0	0.00310078	0.00365206	0	0	0
28	0	0	0	0	0	0	0.220517	0.377132	0.201859	0.000219202	0	0	0	0	0	0	0	0	0	0	0	0	0	0	0	0	0	0	0	0	0	0	0	0	0	0	0	0	0	0	0.000775194	0.00166003	0	0	0
29	0	0	0	0	0	0	0.312801	0.284496	0.263612	0	0	0	0	0	0	0	0	0	0	0	0	0	0	0	0	0	0	0	0	0	0	0	0	0	0	0	0	0	0	0	0	0	0	0	0
30	0	0	0	0	0	0	0.260193	0.182558	0.251328	0	0	0	0	0	0	0	0	0	0	0	0	0	0	0	0	0	0	0	0	0	0	0	0	0	0	0	0	0	0	0	0	0	0	0	0
31	0	0	0	0	0	0	0.112231	0.0515504	0.147742	0	0	0	0	0	0	0	0	0	0	0	0	0	0	0	0	0	0	0	0	0	0	0	0	0	0	0	0	0	0	0	0	0	0	0	0
32	0	0	0	0	0	0	0.024989	0.0104651	0.0713811	0	0	0	0	0	0	0	0	0	0	0	0	0	0	0	0	0	0	0	0	0	0	0	0	0	0	0	0	0	0	0	0	0.000332005	0	0	0
33	0	0	0	0	0	0	0.00153441	0.00155039	0.0102922	0	0	0	0	0	0	0	0	0	0	0	0	0	0	0	0	0	0	0	0	0	0	0	0	0	0	0	0	0	0	0	0	0	0	0	0
34	0	0	0	0	0	0	0	0	0	0	0	0	0	0	0	0	0	0	0	0	0	0	0	0	0	0	0	0	0	0	0	0	0	0	0	0	0	0	0	0	0	0	0	0	0
35	0	0	0	0	0	0	0	0	0	0	0	0	0	0	0	0	0	0	0	0	0	0	0	0	0	0	0	0	0	0	0	0	0	0	0	0	0	0	0	0	0	0	0	0	0
36	0	0	0	0	0	0	0	0	0	0	0	0	0	0	0	0	0	0	0	0	0	0	0	0	0	0	0	0	0	0	0	0	0	0	0	0	0	0	0	0	0	0	0	0	0
37	0	0	0	0	0	0	0	0	0	0	0	0	0	0	0	0	0	0	0	0	0	0	0	0	0	0	0	0	0	0	0	0	0	0	0	0	0	0	0	0	0	0	0	0	0
38	0	0	0	0	0	0	0	0	0	0	0	0	0	0	0	0	0	0	0	0	0	0	0	0	0	0	0	0	0	0	0	0	0	0	0	0	0	0	0	0	0	0	0	0	0
39	0	0	0	0	0	0	0	0	0	0	0	0	0	0	0	0	0	0	0	0	0	0	0	0	0	0	0	0	0	0	0	0	0	0	0	0	0	0	0	0	0	0	0	0	0
40	0	0	0	0	0	0	0	0	0	0	0	0	0	0	0	0	0	0	0	0	0	0	0	0	0	0	0	0	0	0	0	0	0	0	0	0	0	0	0	0	0	0	0	0	0
9,10	0	0	0	0	0	0	0	0	0	0	0	0	0	0	0	0	0	0	0	0	0	0	0	0	0	0	0.000332005	0	0	0	0	0	0	0	0	0	0	0	0	0	0	0	0	0	0
10,11	0	0	0	0	0	0	0	0	0	0	0	0	0	0	0.000332005	0	0	0	0	0	0	0	0	0.000332005	0	0	0	0	0	0	0	0	0	0	0	0	0	0	0	0	0	0	0	0	0
11,12	0	0	0	0	0	0	0	0	0	0	0	0	0	0	0	0	0	0	0	0	0	0	0	0	0	0	0	0	0	0	0	0	0	0	0	0	0	0	0	0	0	0	0.000219202	0	0
13,14	0	0	0	0.000438404	0	0.000332005	0	0	0	0	0	0	0	0	0	0	0	0	0	0	0.000332005	0	0	0	0	0	0	0	0	0	0	0	0	0	0	0	0	0	0	0	0	0	0	0	0
15,16	0	0	0	0	0	0	0	0	0	0	0	0	0	0	0	0	0	0	0	0	0	0	0	0	0	0	0	0	0	0	0	0	0	0	0.000387597	0	0	0	0	0	0	0	0	0	0
15,17	0	0	0	0	0	0	0	0	0	0.000219202	0	0	0	0	0	0	0	0	0	0	0	0	0	0	0	0	0	0	0	0	0	0	0	0	0	0	0	0	0	0	0	0	0	0	0
16,17	0	0	0	0	0	0	0	0	0	0	0	0	0	0	0	0	0	0	0	0	0	0	0	0	0	0	0	0	0	0	0	0	0	0	0	0	0.000219202	0	0	0	0	0	0	0	0
19,20	0	0	0	0	0	0	0	0	0	0	0	0	0	0	0	0	0	0	0	0	0	0	0	0	0	0	0	0	0	0	0	0.000387597	0	0	0	0	0	0	0	0	0	0	0	0	0
20,21	0	0	0	0	0	0	0	0	0	0	0	0	0	0	0	0	0	0	0	0	0	0	0	0	0	0	0	0	0	0	0	0	0	0	0	0	0	0	0	0	0	0.000332005	0	0	0
22,23	0	0	0	0	0	0	0	0	0	0	0	0	0	0	0	0	0	0	0	0	0	0	0	0	0	0	0	0	0	0	0	0	0	0	0	0	0	0	0	0	0.000387597	0	0	0	0
28,29	0	0	0	0	0	0	0	0	0.000332005	0	0	0	0	0	0	0	0	0	0	0	0	0	0	0	0	0	0	0	0	0	0	0	0	0	0	0	0	0	0	0	0	0	0	0	0
28,31	0	0	0	0	0	0	0	0	0.000332005	0	0	0	0	0	0	0	0	0	0	0	0	0	0	0	0	0	0	0	0	0	0	0	0	0	0	0	0	0	0	0	0	0	0	0	0
29,30	0	0	0	0	0	0	0.000438404	0	0	0	0	0	0	0	0	0	0	0	0	0	0	0	0	0	0	0	0	0	0	0	0	0	0	0	0	0	0	0	0	0	0	0	0	0	0
31,32	0	0	0	0	0	0	0	0	0.000332005	0	0	0	0	0	0	0	0	0	0	0	0	0	0	0	0	0	0	0	0	0	0	0	0	0	0	0	0	0	0	0	0	0	0	0	0
Null	0	0	0	0	0	0	0	0	0	0	0.00116279	0	0	0	0	0.000219202	0.000387597	0	0	0	0	0	0	0	0	0	0	0	0	0	0.00372644	0.00232558	0	0	0	0	0.000219202	0	0.00132802	0	0	0	0	0	0
Diversity*	0.734073	0.693982	0.773404	0.687976	0.571501	0.654596	0.769127	0.733909	0.797474	0.719483	0.643348	0.665557	0.328304	0.467545	0.378776	0.737791	0.68211	0.662625	0.654766	0.670126	0.690157	0.328304	0.467545	0.378776	0.582658	0.359537	0.649747	0.671341	0.663962	0.736423	0.760461	0.76605	0.66893	0.550931	0.638022	0.563814	0.815545	0.809963	0.773779	0.732277	0.788868	0.817003	0.606115	0.628632	0.669125
*Abbreviations: NEA, Northeast Asian; SEA, Southeast Asian; SWA, Southwest Asian
*Allelic Diversity = [(No. of individuals)/{(No. of individuals) -1}] * (1 - Σ(Allele frequency)^2)

## Sheet: Table S4
Table S4. Allele frequency and allelic diversity of the DYS385a/b locus in each geographical group (Northeast n=4,562; Southeast n=2,580; Southwest n=3,012)
Allele	DYS385a/b	DYS385a/b	DYS385a/b
	NEA	SWA	SWA
4,12	0.000219202	0	0
6,17	0	0.000387597	0
7,16	0	0	0.00398406
8,12	0.000219202	0	0
9,11	0.000438404	0.000387597	0
9,12	0.000219202	0	0.000332005
9,13	0	0	0.000664011
9,14	0.000219202	0	0.00132802
9,15	0.00131521	0.000775194	0.000664011
9,16	0.000876808	0	0.00498008
9,17	0.000876808	0.000387597	0.00166003
9,18	0.00350723	0	0.00166003
9,19	0.00263043	0	0
9,20	0.000876808	0	0
9,21	0.000219202	0	0
9.2,18	0.000657606	0	0
10,10	0.00197282	0	0
10,11	0.00482245	0.00155039	0.000332005
10,12	0.00175362	0.000387597	0.000332005
10,13	0.00109601	0.00116279	0.000996016
10,14	0.000657606	0.00232558	0.00697211
10,15	0.000219202	0	0.00166003
10,16	0.00219202	0.00310078	0.00199203
10,17	0.021701	0.00697674	0.000996016
10,18	0.0532661	0.000387597	0
10,19	0.0431828	0	0
10,20	0.0414292	0	0
10,21	0.00920649	0.000387597	0
10,22	0.00197282	0	0
10,23	0.000219202	0	0
10.1,13	0.00131521	0	0
11,11	0.0192898	0.0131783	0.00564409
11,12	0.0256466	0.0174419	0.00398406
11,12,13	0.000219202	0	0
11,12,14	0	0	0.000332005
11,12.1	0.000219202	0	0
11,13	0.0109601	0.00155039	0.00896414
11,13.2	0	0	0.000664011
11,14	0.0155633	0.00968992	0.166335
11,15	0.00548005	0.00620155	0.0245684
11,16	0.0127137	0.0131783	0.00464807
11,17	0.0223586	0.00891473	0.00730412
11,18	0.0197282	0.0139535	0.00398406
11,19	0.0157826	0.00503876	0.000332005
11,20	0.0120561	0.00658915	0.00232404
11,21	0.00175362	0.00116279	0.00166003
11,22	0.000438404	0.000387597	0
11,25	0.000219202	0	0
12,12	0.0304691	0.0139535	0.00531208
12,13	0.0278387	0.0348837	0.00398406
12,13,15,16	0	0.000387597	0
12,13,18	0.000219202	0.000387597	0
12,13,18,19,20	0	0.000387597	0
12,13,18,20	0	0.000387597	0
12,14	0.0116177	0.0317829	0.0172643
12,14.2	0	0.000387597	0
12,15	0.00811048	0.0174419	0.00431607
12,15.3	0	0	0.000332005
12,16	0.0278387	0.0748062	0.0156042
12,17	0.0414292	0.0329457	0.0116202
12,17,18	0	0	0.000332005
12,17.2	0	0.000387597	0
12,18	0.0333187	0.020155	0.0132802
12,19	0.0359491	0.0271318	0.00796813
12,20	0.0135905	0.0263566	0.00232404
12,21	0.00416484	0.00930233	0.000996016
12,22	0.00219202	0.00271318	0
12,23	0.000219202	0.000775194	0
12,24	0.000219202	0.000387597	0
12,25	0.000219202	0	0
12.1,16	0	0.000387597	0
13,13	0.0330995	0.0763566	0.00697211
13,14	0.0210434	0.0751938	0.0139442
13,14,16,18	0	0.000387597	0
13,14,17,18	0	0.000387597	0
13,14,18	0	0.000387597	0
13,15	0.0111793	0.0158915	0.0112882
13,15,16	0	0.000775194	0
13,16	0.0199474	0.0166667	0.0292165
13,17	0.0604998	0.0286822	0.0441567
13,17,18	0	0.000775194	0
13,18	0.0394564	0.0507752	0.0561089
13,18,19	0	0.000387597	0
13,19	0.0357299	0.0437984	0.0587649
13,20	0.0129329	0.0344961	0.0298805
13,21	0.00482245	0.0151163	0.0129482
13,22	0.00175362	0.00426357	0.00232404
13,23	0.000657606	0.000775194	0.000664011
13,24	0.00153441	0.000387597	0
13,25	0.000438404	0.00116279	0
13,26	0.000219202	0.000387597	0
13,27	0.000219202	0	0
13,28	0	0.000387597	0
13.2,19	0.000219202	0	0
14,14	0.00504165	0.0124031	0.0059761
14,15	0.00175362	0.00658915	0.0126162
14,15	0	0	0.000332005
14,15,16,17	0.000219202	0	0
14,15,19	0	0.000387597	0
14,16	0.00854888	0.00736434	0.0262284
14,16,17	0	0	0.000332005
14,17	0.0280579	0.00813953	0.0225764
14,17.2	0	0.000387597	0
14,18	0.0188514	0.0197674	0.0212483
14,19	0.0127137	0.0236434	0.0332005
14,20	0.0103025	0.00775194	0.0182603
14,21	0.00394564	0.00736434	0.00697211
14,22	0.00241122	0.000775194	0.000664011
14,23	0.000876808	0.000775194	0.000332005
14,24	0	0	0.000332005
14,25	0.000438404	0	0
14.2,14.2	0	0	0.000332005
14.2,16	0	0	0.000332005
14.2,18	0	0.000387597	0
14.2,19	0	0.000387597	0
15,15	0.00175362	0.00697674	0.00796813
15,15.	0	0.000387597	0
15,15.2	0	0.00193798	0
15,16	0.00394564	0.00775194	0.0421647
15,16.2	0	0.000775194	0
15,17	0.00679527	0.00620155	0.0298805
15,18	0.00416484	0.0155039	0.0185923
15,19	0.00482245	0.0251938	0.0242364
15,20	0.00350723	0.0139535	0.0209163
15,21	0.00591846	0.00620155	0.0106242
15,22	0.00679527	0.00581395	0.00166003
15,23	0.00197282	0	0.000332005
15.2,19	0	0	0.000332005
15.3,21	0	0	0.000332005
16,16	0.00591846	0.00310078	0.0225764
16,17	0.00416484	0.00232558	0.0149402
16,18	0.00131521	0.00581395	0.0109562
16,19	0.00153441	0.00775194	0.00564409
16,20	0.00328803	0.00465116	0.00730412
16,21	0.000657606	0.00232558	0.00265604
16,22	0.00153441	0.000775194	0
17,17	0.000876808	0	0.00265604
17,18	0.000876808	0.000387597	0.00265604
17,19	0.000219202	0.000775194	0
17,20	0.000438404	0.00310078	0
17,21	0.000657606	0.000387597	0.000664011
17,22	0.000219202	0	0
17.1,19	0	0	0.000332005
18,18	0.00153441	0	0.00166003
18,19	0.00153441	0.000775194	0.00166003
18,20	0	0	0.000332005
18,21	0	0	0.000332005
18,24	0	0.000387597	0
19,20	0.000219202	0.000775194	0.00132802
19,21	0	0.000387597	0.000664011
20,20	0.000876808	0	0.00796813
20,21	0.000219202	0.000387597	0
20,24	0	0.000387597	0
20,25	0	0.000387597	0
22,22	0.000219202	0	0
Null	0	0	0
Diversity*	0.97273	0.966234	0.951302
*Abbreviations: NEA, Northeast Asian; SEA, Southeast Asian; SWA, Southwest Asian
*Allelic Diversity = [(No. of individuals)/{(No. of individuals) -1}] * (1 - Σ(Allele frequency)^2)

## Sheet: Table S5
Table S5. Forensic parameters of Y-STR haplotypes in Asian geographical groups
Parameters	Northeast Asian	Southeast Asian	Southwest Asian
No. of individuals	4562	2580	3012
No. of haplotypes	3981	2222	2562
No. of unique haplotypes (%)	3,644 (91.53%)	1,999 (89.96%)	2,305 (89.97%)
Discrimination Capacity (DC)a	0.8726	0.8612	0.8506
Haplotype Matching Probability (HMP)b	0.0004	0.0006	0.0006
Haplotype Divesity (HD)c	0.9999	0.9998	0.9997
aDC = (No. of haplotypes) / (No. of individuals)
bHMP = Σ(Haplotype frequency)^2
cHD = {(No. of individuals) / (No. of individuals) - 1} * (1 - HMP)

## Sheet: Table S6
Table S6. The results of AMOVA among 15 subgroups in three geographical groups
Source of variation	Percentage of variation
Among 3 geographical groups	5.9124
Among 15 subgroups within 3 geographical groups	3.7846
Within 15 subgroups	90.303
*p-value < 0.001 (Significance tests: 10,100 permuations)

## Sheet: Table S7
Table S7. The Rst genetic distances (below diagonal) and the corresponding p-values (above diagonal) for pairwise comparisons among the three geographical groups
	Northeast Asian	Southeast Asian	Southwest Asian
Northeast Asian	-	<0.001	<0.001
Southeast Asian	0.03645	-	<0.001
Southwest Asian	0.07687	0.10893	-
*Significance Level: 0.0500
*Number of permutations: 10,100
*The lowest and highest values were represented in bold

## Sheet: Table S8
Table S8. The Rst genetic distances (below diagonal) and the corresponding p-values (above diagonal) for pairwise comparisons within the three geographical groups
		Northeast Asian				Southeast Asian						Southwest Asian
		North Chinese	Japanese	Korean	Chinese Mongolian	South Chinese	Taiwanese	Malaysian	Filipino	Vietnamese	Burmese	Bangladeshi	Indian	Nepalese	Pakistani	Sri Lankan
Northeast Asian	North Chinese	-	<0.001	<0.001	<0.001	<0.001	<0.001	<0.001	<0.001	<0.001	<0.001	<0.001	<0.001	<0.001	<0.001	<0.001
	Japanese	0.07914	-	<0.001	<0.001	<0.001	<0.001	<0.001	<0.001	<0.001	<0.001	<0.001	<0.001	<0.001	<0.001	<0.001
	Korean	0.04501	0.03943	-	<0.001	<0.001	<0.001	<0.001	<0.001	<0.001	<0.001	<0.001	<0.001	<0.001	<0.001	<0.001
	Chinese Mongolian	0.02348	0.07291	0.05814	-	<0.001	<0.001	<0.001	<0.001	<0.001	<0.001	<0.001	<0.001	<0.001	<0.001	<0.001
Southeast Asian	South Chinese	0.01365	0.08482	0.05154	0.05117	-	<0.001	<0.001	<0.001	<0.001	<0.001	<0.001	<0.001	<0.001	<0.001	<0.001
	Taiwanese	0.06275	0.11701	0.0936	0.09821	0.03257	-	<0.001	<0.001	<0.001	<0.001	<0.001	<0.001	<0.001	<0.001	<0.001
	Malaysian	0.03258	0.09373	0.07775	0.04419	0.02409	0.04834	-	<0.001	<0.001	<0.001	<0.001	<0.001	<0.001	<0.001	<0.001
	Filipino	0.05916	0.11517	0.11301	0.0814	0.04298	0.02668	0.02734	-	<0.001	<0.001	<0.001	<0.001	<0.001	<0.001	<0.001
	Vietnamese	0.02774	0.07484	0.0551	0.02807	0.02671	0.06771	0.02863	0.04906	-	<0.001	<0.001	<0.001	<0.001	<0.001	<0.001
	Burmese	0.00429	0.07621	0.05333	0.02423	0.01739	0.05775	0.0337	0.0488	0.02785	-	<0.001	<0.001	<0.001	<0.001	<0.001
Southwest Asian	Bangladeshi	0.05382	0.10638	0.10967	0.02504	0.09661	0.14624	0.09117	0.10556	0.07332	0.04827	-	<0.001	<0.001	<0.001	<0.001
	Indian	0.08622	0.13211	0.14933	0.03984	0.13071	0.17877	0.11353	0.12498	0.08717	0.07526	0.01203	-	<0.001	<0.001	<0.001
	Nepalese	0.14768	0.19942	0.20942	0.07937	0.21051	0.26739	0.20333	0.20097	0.15323	0.13767	0.03979	0.02896	-	<0.001	<0.001
	Pakistani	0.20973	0.26886	0.28875	0.114	0.28029	0.3396	0.25849	0.261	0.22006	0.20263	0.07817	0.0443	0.02858	-	<0.001
	Sri Lankan	0.13929	0.19594	0.21575	0.06643	0.19756	0.25217	0.17777	0.17607	0.14434	0.13254	0.03468	0.01246	0.01857	0.02547	-
*Significance Level: 0.0500
*Number of permutations: 10,100
*The lowest and highest values were represented in bold
